# Supplementary material for: Research on Flesh Texture and Quality Traits of Kiwifruit (cv. Xuxiang) with Fluctuating Temperatures during Cold Storage
Source: Foods. 2023 Oct 24;12(21):3892. doi: 10.3390/foods12213892 (PMC10650915; doi:10.3390/foods12213892)
Supplement: Supplementary file 1 [file foods-12-03892-s001.zip]

Archive with 1 entries (1 files):
- foods-2596080-supplementary.xlsx
