# Supplementary material for: Research on Flesh Texture and Quality Traits of Kiwifruit (cv. Xuxiang) with Fluctuating Temperatures during Cold Storage
Source: Foods. 2023 Oct 24;12(21):3892. doi: 10.3390/foods12213892 (PMC10650915; doi:10.3390/foods12213892)
Supplement: Supplementary file 1 [file foods-12-03892-s001.zip › foods-2596080-supplementary.xlsx]

## Sheet: Sheet1
	Gene name	Direction	Primer sequence (5’-3’)
	Pbactin	Forward	CCAAGGCCAACAGAGAGAAG
		Reverse	GACGGAGGATAGCATGAGGA
	Pbβ-Gal	Forward	CATGCGGTATGACCTGCCT
		Reverse	CAGCCGAGACAG TTTCTTCATT
	PbPG	Forward	CACCACAATGCACGACACTTT
		Reverse	CGTTCTGGCATTTGTTTCCGT
	PbPME	Forward	GATTGAGAGCGAGATCGGAGATT
		Reverse	CGAGGAGAATGGAAGCAGTGTAT
